# Supplementary material for: A Humanized and Viable Animal Model for Congenital Adrenal Hyperplasia–CYP21A2-R484Q Mutant Mouse
Source: Int J Mol Sci. 2024 May 7;25(10):5062. doi: 10.3390/ijms25105062 (PMC11120801; doi:10.3390/ijms25105062)
Supplement: Supplementary file 1 [file ijms-25-05062-s001.zip]

Archive with 1 entries (1 files):
- ijms-2942051-supplementary.pdf
